# Supplementary material for: What Is the Impact of Unemployment as an Adverse Experience? Post-Traumatic Stress Disorder and Complex Post-Traumatic Stress Disorder: A Meta-Analysis
Source: Int J Environ Res Public Health. 2025 Apr 28;22(5):696. doi: 10.3390/ijerph22050696 (PMC12110764; doi:10.3390/ijerph22050696)
Supplement: Supplementary file 1 [file ijerph-22-00696-s001.zip]

Archive with 1 entries (1 files):
- ijerph-3516087-supplementary.pdf
